# Supplementary material for: Multi-platform metabolomics analyses of a broad collection of fragrant and non-fragrant rice varieties reveals the high complexity of grain quality characteristics
Source: Metabolomics. 2016 Jan 23;12:38. doi: 10.1007/s11306-015-0925-1 (PMC4723621; doi:10.1007/s11306-015-0925-1)
Supplement: Supplementary file 1 — Supplementary material 1 (XLSX 11 kb) [file 11306_2015_925_MOESM1_ESM.xlsx]

## Sheet: Sheet5
Type variety	Variety	Country of production	Status	Fragrant vs Non-fragrant	Germplasm Class	Type	Meta-Phor code
traditional	Domsiah	Iran	stored	fragrant	Aromatic/Sadri	Other	9001
traditional	Domsiah	Iran	fresh	fragrant	Aromatic/Sadri	Other	9002
improved	Super basmati	Pakistan	stored	fragrant	Aromatic	Basmati	1001
traditional	Basmati 385	Pakistan	stored	fragrant	Aromatic	Basmati	1002
traditional	Basmati 370	Pakistan	stored	fragrant	Aromatic	Basmati	1003
improved	Basmati 2000	Pakistan	stored	fragrant	Aromatic	Basmati	1004
traditional	Rachna Basmati	Pakistan	stored	fragrant	Aromatic	Basmati	1005
traditional	Shaheen basmati	Pakistan	stored	fragrant	Aromatic	Basmati	1006
traditional	Basmati 6129	Pakistan	stored	fragrant	Aromatic	Basmati	1007
traditional	Basmati 370	Pakistan	fresh	fragrant	Aromatic	Basmati	1068
traditional	Basmati 385	Pakistan	fresh	fragrant	Aromatic	Basmati	1069
improved	Basmati 2000	Pakistan	fresh	fragrant	Aromatic	Basmati	1070
improved	Super Basmati	Pakistan	fresh	fragrant	Aromatic	Basmati	1071
traditional	Shaheen Basmati	Pakistan	fresh	fragrant	Aromatic	Basmati	1072
improved	KSK282	Pakistan	fresh	non-fragrant	Aromatic	Basmati	1008
improved	Q 74	Malaysia	fresh	fragrant	Indica	Other	7011
improved	Q 50	Malaysia	fresh	fragrant	Indica	Other	7012
traditional	RD 33	Thailand	fresh	fragrant	Indica	Jasmine	4012
traditional	KDML 105_12	Thailand	stored (12 months)	fragrant	Indica	Jasmine	4016
traditional	KDML 105_6	Thailand	stored (6 months)	fragrant	Indica	Jasmine	1064
traditional	KDML 105_0	Thailand	fresh	fragrant	Indica	Jasmine	4014
improved	PTT 1_12	Thailand	stored (12 months)	fragrant	Indica	Jasmine	4015
improved	PTT 1_6	Thailand	stored (6 months)	fragrant	Indica	Jasmine	1065
improved	PTT 1_0	Thailand	fresh	fragrant	Indica	Jasmine	4013
traditional	RD 6	Thailand	fresh	fragrant	Indica	Jasmine	4011
traditional	Hom Nang Nuane	Philipines (IRRI)	fresh	fragrant	Indica	Other	1009
traditional	Sen Pidao	Cambodia	fresh	fragrant	Indica	Other	1015
improved	IR64	Philipines (IRRI)	fresh	non-fragrant	Indica	Other	1066
improved	IR64	Philippines	fresh	non-fragrant	Indica	Other	1043
improved	IR141	Philippines	fresh	non-fragrant	Indica	Other	1063
improved	IR141	Philipines (IRRI)	fresh	non-fragrant	Indica	Other	1044
improved	Kyeema	Australia	fresh	fragrant	Temperate japonica	Other	5001
improved	YRF 209	Australia	stored	fragrant	Temperate japonica	Other	5002
traditional	Koshihikari	Japan	fresh	non-fragrant	Temperate japonica	Other	3503
improved	Koshibuki	Japan	fresh	non-fragrant	Temperate japonica	Other	3504
improved	Langi	Australia	fresh	non-fragrant	Temperate/Tropical japonica	Other	1017
traditional	Azucena	Philippines	fresh	fragrant	Tropical japonica	Other	1041
traditional	Dinorado	Philippines	fresh	fragrant	Tropical japonica	Other	1042
improved	Sintanur	Indonesia	fresh	fragrant	Tropical japonica	Other	2002
traditional	Pandan wangi	Indonesia	fresh	fragrant	Tropical japonica	Other	2001
traditional	Kai Noy Leung	Philipines (IRRI)	fresh	fragrant	Tropical japonica	Other	1052
improved	IR6	Pakistan	fresh	non-fragrant	Tropical japonica	Other	1073
improved	IR146	Philipines (IRRI)	fresh	non-fragrant	Tropical japonica	Other	1018
improved	IR146	Philippines	fresh	non-fragrant	Tropical japonica	Other	1045
